# Supplementary material for: Optimising recruitment in clinical trials for progressive multiple sclerosis: observational analysis from the MS-SMART and MS-STAT2 randomised controlled trials
Source: Trials. 2022 Aug 9;23:644. doi: 10.1186/s13063-022-06588-z (PMC9361231; doi:10.1186/s13063-022-06588-z)
Supplement: Supplementary file 1 — Additional file 1. Prescreen Checklist. Investigator groups. [file 13063_2022_6588_MOESM1_ESM.zip]

Archive with 2 entries (2 files):
- OptimisingRecruitmentPMS_supplement_InvestigatorGroupsR1.docx
- OptimisingRecruitmentPMS_supplement_PrescreenChecklistR1.xlsx
