# Supplementary material for: Optimising recruitment in clinical trials for progressive multiple sclerosis: observational analysis from the MS-SMART and MS-STAT2 randomised controlled trials
Source: Trials. 2022 Aug 9;23:644. doi: 10.1186/s13063-022-06588-z (PMC9361231; doi:10.1186/s13063-022-06588-z)
Supplement: Supplementary file 1 — Additional file 1. Prescreen Checklist. Investigator groups. [file 13063_2022_6588_MOESM1_ESM.zip › OptimisingRecruitmentPMS_supplement_PrescreenChecklistR1.xlsx]

## Sheet: Sheet1
Source	First Name	Surname	Full Name (to highlight duplicates)	DOB	AgeAtSCreen	Hospital number	NHS number	Home Phone	Mobile	Email	Address	Post code	NHS Site	NHS Consultant	GP details	MS Type	Progression over 2 years?	Nature of progression	Mobility over 20m - Y/N	mobiliity aid	Do you use a wheel chair	Estimated EDSS	Uses a statin	Relapse in last 3/12	Treated with steroids < 3/12	medical conditions (DM T1, hypothyroidism)	Use of immunosuppressants (inc IFN, cop) < 6/12 ago	Use of any other DMT < 12 months ago	Started fampridine in last 6 months from randomisation	Current Medications	Long holiday over next 2 months	Travel to ION for visits	Needlephobic	Eligibility (y/n/Unknwn)	Screening booked Y/N	Not eligible - entered onto database Y/N	Comments	Randomised - Y/N	Contacted by:
